# Supplementary material for: Thermal-bias PCR: generation of amplicon libraries without degenerate primer interference
Source: PeerJ. 2025 Oct 24;13:e20241. doi: 10.7717/peerj.20241 (PMC12558157; doi:10.7717/peerj.20241)
Supplement: Supplemental Information 8 — Full size gel images of figure panels 2C, 3C, and S4. [file peerj-13-20241-s008.zip]

Archive with 6 entries (6 files):
- Fig 2C.raw16.png
- __MACOSX/._Fig 2C.raw16.png
- Fig 3C.raw16.png
- __MACOSX/._Fig 3C.raw16.png
- Fig S4.raw16.png
- __MACOSX/._Fig S4.raw16.png
