# Supplementary material for: Thermal-bias PCR: generation of amplicon libraries without degenerate primer interference
Source: PeerJ. 2025 Oct 24;13:e20241. doi: 10.7717/peerj.20241 (PMC12558157; doi:10.7717/peerj.20241)
Supplement: Supplemental Information 10 [file peerj-13-20241-s010.xls]

## Sheet: Sheet1
ITEM TO CHECK	IMPORTANCE	CHECKLIST	Page:Line
EXPERIMENTAL DESIGN
Definition of experimental and control groups	E	Yes	P6:L249-255
Number within each group	E	Yes	Figure legends and Raw qPCR Data SD3
Assay carried out by core lab or investigator's lab?	D	Investigator
Acknowledgement of authors' contributions	D	Yes	not in main manuscript
SAMPLE
Description	E	Yes	P4:L128-144
Volume/mass of sample processed	D	N/A	Genome samples were purchased, there was no extraction or processing.
Microdissection or macrodissection	E	N/A	Genome samples were purchased, there was no extraction or processing.
Processing procedure	E	N/A	Genome samples were purchased, there was no extraction or processing.
If frozen - how and how quickly?	E	N/A	Genome samples were purchased, there was no extraction or processing.
If fixed - with what, how quickly?	E	N/A	Genome samples were purchased, there was no extraction or processing.
Sample storage conditions and duration (especially for FFPE samples)	E	N/A	Genome samples were purchased, there was no extraction or processing.
NUCLEIC ACID EXTRACTION
Procedure and/or instrumentation	E	Yes	P4:L144-146
Name of kit and details of any modifications	E	Yes	P5:L177-182
Source of additional reagents used	D	Yes	P4:L152-153
Details of DNase or RNAse treatment	E	N/A	No DNase or RNase treatment were performed.
Contamination assessment (DNA or RNA)	E	N/A	Templates were DNA, no RNA was present.
Nucleic acid quantification	E	Yes	P4:L144-146
Instrument and method	E	Yes	P4:L145-148
Purity (A260/A280)	D	Yes	P4:L147
Yield	D	Yes	P4:L146
RNA integrity method/instrument	E	N/A	No RNA was used in the study
RIN/RQI or Cq of 3' and 5' transcripts	E	N/A	No RNA was used in the study
Electrophoresis traces	D	N/A	No RNA was used in the study
Inhibition testing (Cq dilutions, spike or other)	E	N/A	The same templates were used for primer comparisons.
REVERSE TRANSCRIPTION
Complete reaction conditions	E	N/A	Reverse transcriptions were not performed in the study.
Amount of RNA and reaction volume	E	N/A	Reverse transcriptions were not performed in the study.
Priming oligonucleotide (if using GSP) and concentration	E	N/A	Reverse transcriptions were not performed in the study.
Reverse transcriptase and concentration	E	N/A	Reverse transcriptions were not performed in the study.
Temperature and time	E	N/A	Reverse transcriptions were not performed in the study.
Manufacturer of reagents and catalogue numbers	D	N/A	Reverse transcriptions were not performed in the study.
Cqs with and without RT	D*	N/A	Reverse transcriptions were not performed in the study.
Storage conditions of cDNA	D	N/A	Reverse transcriptions were not performed in the study.
qPCR TARGET INFORMATION
If multiplex, efficiency and LOD of each assay.	E	N/A	Not multiplexed.
Sequence accession number	E	N/A	Custom templates used.
Location of amplicon	D	Yes	Fig. S3
Amplicon length	E	Yes	Fig. S3
In silico specificity screen (BLAST, etc)	E	N/A	No screen was used.
Pseudogenes, retropseudogenes or other homologs?	D	N/A	Custom templates were used.
Sequence alignment	D	N/A	Custom templates were used.
Secondary structure analysis of amplicon	D	Yes	P9:L386-390
Location of each primer by exon or intron (if applicable)	E	N/A	No exon or introns analyzed.
What splice variants are targeted?	E	N/A	No splicing analyzed.
qPCR OLIGONUCLEOTIDES
Primer sequences	E	Yes	Supporting Data SD1
RTPrimerDB Identification Number	D	N/A	Cusom primers.
Probe sequences	D**	N/A	No probes used.
Location and identity of any modifications	E	N/A	No modifications.
Manufacturer of oligonucleotides	D	Yes	P5:L163-164
Purification method	D	Yes	P5:L164-165
qPCR PROTOCOL
Complete reaction conditions	E	Yes	P4:L151-162
Reaction volume and amount of cDNA/DNA	E	Yes	P4:L151-152
Primer, (probe), Mg++ and dNTP concentrations	E	Yes	P5:L165
Polymerase identity and concentration	E	Yes	P4:L152-154
Buffer/kit identity and manufacturer	E	Yes	P4:L152-154
Exact chemical constitution of the buffer	D	Unknown	Not provided by manufacturers.
Additives (SYBR Green I, DMSO, etc.)	E	Yes	P4:L152-153
Manufacturer of plates/tubes and catalog number	D	No	All performed in the same plates.
Complete thermocycling parameters	E	Yes	P5:L152-160
Reaction setup (manual/robotic)	D	manual
Manufacturer of qPCR instrument	E	Yes	P5:L165
qPCR VALIDATION
Evidence of optimisation (from gradients)	D	N/A	Gradients not used to evaluate reaction performance.
Specificity (gel, sequence, melt, or digest)	E	Yes	P4:L161-162
For SYBR Green I, Cq of the NTC	E	N/A	Not performed, no templates gave no amplification.
Standard curves with slope and y-intercept	E	N/A	Real-time PCR was not used to quantify templates.
PCR efficiency calculated from slope	E	N/A	Real-time PCR was not used to quantify templates.
Confidence interval for PCR efficiency or standard error	D	N/A	Real-time PCR was not used to quantify templates.
r2 of standard curve	E	N/A	Real-time PCR was not used to quantify templates.
Linear dynamic range	E	N/A	Real-time PCR was not used to quantify templates.
Cq variation at lower limit	E	N/A	Real-time PCR was not used to quantify templates.
Confidence intervals throughout range	D	N/A	Real-time PCR was not used to quantify templates.
Evidence for limit of detection	E	N/A	Real-time PCR was not used to quantify templates.
If multiplex, efficiency and LOD of each assay.	E	N/A	Real-time PCR was not used to quantify templates.
DATA ANALYSIS
qPCR analysis program (source, version)	E	Yes	P5:L168-169
Cq method determination	E	N/A	Cq not used to quantify templates.
Outlier identification and disposition	E	N/A	Cq not used to quantify templates.
Results of NTCs	E	N/A	Cq not used to quantify templates.
Justification of number and choice of reference genes	E	N/A	Relative Cq not used in study.
Description of normalisation method	E	N/A	Relative Cq not used in study.
Number and concordance of biological replicates	D	N/A	Replicates indicated in Figure legends.
Number and stage (RT or qPCR) of technical replicates	E	Yes	in Figure legends, don't know page or line
Repeatability (intra-assay variation)	E	Yes	Figs. 2-4 ; Raw qPCR data SD3
Reproducibility (inter-assay variation, %CV)	D	Yes	Fig. 4, data SD3
Power analysis	D	N/A	Relative Cq not used in study.
Statistical methods for result significance	E	Yes	Raw qPCR Data SD3
Software (source, version)	E	Yes	P5:L167-170
Cq or raw data submission using RDML	D	Yes	Raw qPCR Data SD3
Table 1. MIQE checklist for authors, reviewers and editors. All essential information (E) must be submitted with the manuscript. Desirable
information (D) should be submitted if available. If using primers obtained from RTPrimerDB, information on qPCR target, oligonucleotides,
protocols and validation is available from that source.
*: Assessing the absence of DNA using a no RT assay is essential when first extracting RNA. Once the sample has been validated as
RDNA-free, inclusion of a no-RT control is desirable, but no longer essential.
**: Disclosure of the probe sequence is highly desirable and strongly encouraged. However, since not all commercial pre-designed assay
vendors provide this information, it cannot be an essential requirement. Use of such assays is advised against.
